# Supplementary material for: Inhibition of Hedgehog Delays Liver Regeneration through Disrupting the Cell Cycle
Source: Curr Issues Mol Biol. 2022 Jan 18;44(2):470–82. doi: 10.3390/cimb44020032 (PMC8928988; doi:10.3390/cimb44020032)
Supplement: Supplementary file 1 [file cimb-44-00032-s001.zip]

Archive with 1 entries (1 files):
- cimb-1507312-supplementary.pdf
